# Supplementary material for: Evaluation of 10-Year Selection for Virus Resistance in a Mass Breeding Program
Source: Insects. 2026 Jan 24;17(2):137. doi: 10.3390/insects17020137 (PMC12940707; doi:10.3390/insects17020137)
Supplement: Supplementary file 1 [file insects-17-00137-s001.zip]

Archive with 1 entries (1 files):
- insects-4082905-supplementary.pdf
